# Supplementary material for: Expansion of myeloid suppressor cells and suppression of Lassa virus-specific T cells during fatal Lassa fever
Source: PLoS Pathog. 2025 Apr 17;21(4):e1013111. doi: 10.1371/journal.ppat.1013111 (PMC12040235; doi:10.1371/journal.ppat.1013111)
Supplement: S1 Data — (XLSX) [file ppat.1013111.s008.xlsx]

## Sheet: Fig_1
	Figure 1 T-cell activation assay
	PBMC CD4 IFN+
			AV							Josiah
			BB2	BA4	BA9	CA5	28	61	83	10	11	20	22	53	78
	0		0.02	0.02	0.04	0.02	0	0.04	0	0	0	0	0	0	0
	3		0	0.05	0.04	0.02	0.05	0.02	0	0.03	0.06	0.26	0.12	0	0.02
	8		0	0.02	0	0.03	0	0.07	0.04			0.03		0	0.08
	12		0.28	0.16	0.11	0.1	0.08	0.07	0.13	0.05	0.01	0	0.02	0.02	0.01
	18		0.46	0.09	0.12	0.14
	24		0.18	0.34	0.04	0.05
	32		0.59	0.36	0.25	1.44
	PBMC CD8 IFN+
			Survivants							Décédés
			BB2	BA4	BA9	CA5	28	61	83	10	11	20	22	53	78
	0		0.02	0	0	0.01	0	0.01	0.01	0	0	0.03	0	0	0.02
	3		0	0	0	0.01	0	0	0.05	0.01	0.13	0.09	0	0.01	0
	8		0.02	0.07	0	0.03	0	0	0.05			0.05		0	0.03
	12		0.07	0.02	0.04	0.04	0.09	0.08	0.1	0.03	0.02	0	0	0.01	0.03
	18		0.06	0.01	0	0.01
	24		0.09	0.15	0	0.02
	32		0.41	0.25	0.3	0.54
	PBMC CD4 CD154
			AV							Josiah
			BB2	BA4	BA9	CA5	28	61	83	10	11	20	22	53	78
	0		0.28	0.02	0.01	0.1	0	0	0	0.18	0.32	0.17	0	0.01	0.17
	3		0.12	0.23	0.15	0.08	0.07	0.1	0.1	0.37	0.58	0.16	0.06	0.09	0.63
	8		0	0.22	0	0	0	0	0.16			0.25		0.05	0.16
	12		0.26	0.3	0.12	0.12	0.41	0.23	0.03	1.2	0.54	0.4	0.46	0.09	0
	18		2.12	0.07	0.44	0.08
	24		0.91	0.93	0.66	0.14
	32		2.48	1.25	1.4	2.93
	PBMC CD8 CD137+
			AV							Josiah
			BB2	BA4	BA9	CA5	28	61	83	10	11	20	22	53	78
	0		0.02	0.09	0.03	0	0		0	0.17	0.01	0.02	0.03	0.01	0.06
	3		0.06	0.01	0	0.14	0		0.04	0.55	0.98	0.22	0.43	0	0.14
	8		0.05	0.49	0	0	0.1		0.01			0.12		0.01	0
	12		0.11	0.03	0.04	0	0.76		0.72	0.59	0.05	0.07	0.19	0	0
	18		0.25	0.06	0.04	0.06
	24		0.33	0.3	0.03	0.06
	32		0.68	0.64	0.82	0.99
	iLN CD4 CD154+
			AV					Josiah
	2		0	0				0.26	0	0
	5		0.13	0.1	0.01			0.11	0.16	0.97
	11		0	0	0			0.16	0.28	0.15	0.01	0
	28		1	0.4	2.17	0.69
	mLN CD4 CD154+
			AV					Josiah
	2		0.02	0				0.2	0.1	0
	5		0.03	0	0.42			0	0.07	0.49
	11		0	0.1	0.25			0.13	0.57	0.34	0	0.08
	28		0.53	0.06	0.96	1.92
	Spleen CD4 CD154+
			AV					Josiah
	2		0.09	0	0			0	0	0.17
	5		0.05	0.03	0			0.13	0	0.14
	11		0.09	0.62	0.13			0.5	0.07	0.43	1	0.04
	28		1.42	1.03	3.07	5.11
	iLN CD8 CD137+
			AV					Josiah
	2		0.25	0				0.21	0.97	0.09
	5		0.17	0.11	0.15			0.27	0.17	0.32
	11		0.23	2.32	0.05			0.04	0.04	0.28	0.39	0
	28		0.28	0.48	0.29	0.75
	mLN CD8 CD137+
			AV					Josiah
	2		0.01	0.1				0.64	0.15	0.03
	5		0.13	0.18	0.1			0.18	0.18	0.24
	11		0	0.03	0.32			0.09	0.15	0.16	0	0.31
	28		0.1	0.28	0.49	1.21
	Spleen CD8 CD137+
			AV					Josiah
	2		0	0.23	0			0.18	0.88	0.28
	5		0.21	0.18	0.62			0.57	0.29	0.32
	11		0.92	0.56	0			0.16	0	0.49	0.08	0
	28		0.14	0.15	0.11	2.98

## Sheet: Fig_2
	Fig 2. Tropism in ILN
C		CD68+ DC-SIGN+			Macrophage			DC			Endothelial			Stromal			Neutrophil			Unidentified
	AV 11 dpi	2.95082	1.69671	5	28.5246	26.9883	18.2609	1.63934	0.742312	5.65217	0	2.27996	0.869565	24.5902	21.368	18.0435	0	0	0	42.2951	46.9247	52.1739
	AV 5 dpi	3.83715	0.0622084	3.34928	11.4647	23.7947	4.37457	5.28779	0.0311042	5.19481	0	2.42613	13.4655	10.6411	7.30949	8.33903	2.15255	0	0	66.6168	66.3764	65.2768
	Josiah 11 dpi	2.4666	1.66408	2.84992	13.3664	19.9246	3.88416	1.8785	1.56423	10.4574	0	2.30752	3.88416	17.8086	12.059	10.8251	0.302615	0.820945	0.0689497	64.1772	61.6596	68.0303
	Josiah 5 dpi	6.53465	9.82377	34.434	8.91089	3.89951	1.17925	15.6436	38.3952	24.7642	0.792079	0	0.235849	9.30693	7.53656	0.235849	0.19802	1.46232	0	58.6139	38.8826	39.1509
E						ARG1	IDO1	IL10
			Animal	Organ	Days post infection	Ratio/GAPDH	Ratio/GAPDH	Ratio/GAPDH
		AV	83	LN	11	1.2394e-05	0.0405262	0.00167108
		AV	28	LN	11	7.59284e-05	0.0695889	0.00190631
		AV	61	LN	11	9.29573e-06	0.17254	0.00265882
		Josiah	22	LN	11	3.8096e-05	0.0193034	0.00233883
		Josiah	78	LN	11	5.18607e-05	0.0216423	0.00427458
		Josiah	11	LN	11	9.47838e-05	0.0266448	0.00244661
		Josiah	20	LN	11	3.56683e-05	0.0229558	0.00266805
		Josiah	53	LN	11	7.75239e-05	0.0401071	0.00171806
		Josiah	10	LN	11	0.000157212	0.0123444	0.00173001
		Mock	BA7	LN	28	4.6096e-05	0.0287559	0.000930311
		Mock	34	LN	28	0.000104081	0.0100268	0.000489976
		Mock	59	LN	28	0.000111166	0.0108964	0.00157547
		AV	83	Intestine	11	5.13929e-06	0.0440413	0.000174438
		AV	61	Intestine	11	2.47022e-05	0.119908	0.000688145
		AV	28	Intestine	11	9.91519e-05	0.017337	0.000314424
		Josiah	22	Intestine	11	1.4739e-05	0.148137	0.00141498
		Josiah	78	Intestine	11	9.55707e-06	0.0886952	0.00101803
		Josiah	11	Intestine	11	1.91805e-05	0.0207607	0.000307953
		Josiah	53	Intestine	11	4.69017e-05	0.138696	0.00101451
		Josiah	20	Intestine	11	1.1848e-05	0.209497	0.00128412
		Josiah	10	Intestine	11	0	0.152301	0.00129754
		Mock	BA7	Intestine	28	9.77869e-05	0.00168271	0.000143168
		Mock	34	Intestine	28	1.41877e-05	0.00575886	0.000212537
		Mock	59	Intestine	28	1.40897e-05	0.00585953	0.000216252
		AV	83	Lung	11	4.67394e-05	0.157672	0.00123181
		AV	28	Lung	11	0	0.0224833	0.000239116
		AV	61	Lung	11	0	0.118668	0
		Josiah	22	Lung	11	1.60945e-06	0.505226	0.00441002
		Josiah	11	Lung	11	0.372419	15.3482	0.00759887
		Josiah	78	Lung	11	0.000384428	0.479632	0.00372124
		Josiah	20	Lung	11	0.000892414	0.180491	0.00383914
		Josiah	53	Lung	11	4.37608e-05	0.348686	0.00197354
		Josiah	10	Lung	11	0.000519712	0.281265	0.00255936
		Mock	BA7	Lung	28	0.000140222	0.00857885	0.000161073
		Mock	34	Lung	28	6.45153e-05	0.0211236	0.000213275
		Mock	59	Lung	28	9.62355e-06	0.0214928	0.000161632
		Josiah	22	Spleen	11	0.464902	0.0167465	0.000370048
		Josiah	78	Spleen	11	0.482968	0.0188407	0.000601145
		Josiah	11	Spleen	11	0.362236	0.156583	0.000997082
		Josiah	20	Spleen	11	0.417544	0.0206173	0.00235509
		Josiah	53	Spleen	11	0.976032	0.0549781	0.00181603
		Josiah	10	Spleen	11	0.166662	0.837987	0.00271468
		AV	83	Spleen	11	0.403321	0.00494436	0.000983355
		AV	61	Spleen	11	2.72263	0.0244334	0.00151129
		AV	28	Spleen	11	0.00560139	0.000196253	9.38034e-05
		Mock	BA7	Spleen	28	1.4336e-05	0.0157337	0.00221266
		Mock	34	Spleen	28	2.90722e-05	0.0178244	0.00329616
		Mock	59	Spleen	28	4.14556e-06	0.00221266	0.000461942
		Josiah	22	Liver	11	0.464902	0.0167465	0.000370048
		Josiah	78	Liver	11	0.482968	0.0188407	0.000601145
		Josiah	11	Liver	11	0.362236	0.156583	0.000997082
		Josiah	20	Liver	11	0.417544	0.0206173	0.00235509
		Josiah	53	Liver	11	0.976032	0.0549781	0.00181603
		Josiah	10	Liver	11	0.166662	0.837987	0.00271468
		AV	83	Liver	11	0.403321	0.00494436	0.000983355
		AV	61	Liver	11	2.72263	0.0244334	0.00151129
		AV	28	Liver	11	0.00560139	0.000196253	9.38034e-05
		Mock	BA7	Liver	28	0.484645	0.000239116	0.000124204
		Mock	34	Liver	28	0.297302	0.000582683	0.000389794
		Mock	59	Liver	28	0.424842	0.000309023	0.000199683

## Sheet: Fig_3
	Figure 4 Monocytes and MDSC flow cyto
	% CLASSICAL MONOCYTES (CD14+ CD16-) / TOTAL LEUKOCYTES
	DPI	Mock						AV-infected						Josiah-infected
	0	5.23	2.06	0.25					2.98	3.12	2.27			0.1	0.9	1.35	2.08	0.74	0.61
	2	1.33	4.18	2.25				2.24	2.55	3.38	6.15			2.19	6.69	6.41	12.58	4.6	4.32
	4	1.55	5.61	1.87				4.26	5.84	3.94	5.63			1.13	0.87	2.21	2.52	1.89	0.69
	6	1.06	9.08	3.58				0.33	1.55	0.67	1.96			0.56	4.01	9.63	6.2	1.59	1.21
	8		5.47	3.32				1.34	2.52	0.93	3.49			0.91	5.07	2.25	3.18	0.88	3.42
	10	4.89	0.39	4.13				1.64	2.25	0.59	4.53			1.4	8.14	1.78	3.18	1.49	5.04
	12	0.74	4.14	2.42				4.32	4.03	1.41	4.09			0.54	0.92	1.41	1.29	1.06	1.1
	15	1.79	3.79	4.05				3.98	4.68	5.8						0.26
	18	1.57	3.71	2.34				2.87	4.16	5.18	5.4
	21	3.13	4.42	4.21				4.89	2.56	6.61	6.96
	% INTERMEDIATE MONOCYTES (CD14+ CD16+) / TOTAL LEUKOCYTES
	DPI	Mock						AV-infected						Josiah-infected
	0	0.69	0.05	0.02					0.21	0.64	0.52			0.02	0.06	0.06	0.05	0.02	0.09
	2	0.26	0.04	0.03				0.11	0.15	0.28	0.27			0.03	0.03	0.03	0.05	0.02	0.03
	4	0.32	0.05	0.05				0.24	0.36	0.26	0.29			0.03	0.04	0.04	0.06	0.03	0.03
	6	0.42	0.05	0.02				0.21	0.18	0.08	0.26			0.02	0.06	0.24	0.28	0.1	0.02
	8	0	0.01	0				0.18	0.33	0.02	0.11			0.01	0.11	0.02	0.21	0.01	0.02
	10	0.4	0	0				0.47	0.33	0.2	0.84			0.05	0.04	0.03	0.09	0.02	0.04
	12	0.41	0.04	0.08				0.11	0.59	0.56	0.53			0.02	0.16	0.04	0.04	0.05	0.02
	15	0.18	0.12	0.3				0.84	0.56	1.76						0.03
	18	0.24	0.23	0.02				0.27	0.22	0.31	0.28
	21	0.13	0.03	0.03				0.26	0.26	0.46	0.35
	% NON-CLASSICAL MONOCYTES (CD14- CD16+)
	DPI	Mock						AV-infected						Josiah-infected
	0	4.27	2.09	2.91					6.68	4.84	3.42			1.54	1.88	2.71	2.67	3.09	1.93
	2	3.66	0.05	0.05				6.14	4.14	1.31	0.54			0.03	0.02	0.02	0.05	0.13	0.03
	4	1.72	0.1	0.13				5.49	2.72	1.77	1.08			0.07	0.08	0.08	0.11	0.09	0.07
	6	1.37	0.02	0.02				0.08	1.39	0.49	0.59			0.18	0.02	0.41	0.24	0.22	0.02
	8		0.09	0.02				0.9	1.28	0.93	0.77			0.07	0.11	0.15	0.3	0.08	0.01
	10	0.76	0	0.01				1.17	1.2	1	1.23			0.26	0.13	0.05	0.48	0.13	0.01
	12	1.57	0.05	0.4				2.53	1.84	3.19	1.23			0.72	0.46	0.07	0.27	1.1	0.03
	15	2.11	0.05	0.39				4.68	3.75	6.55						0.09
	18	2.05	0.24	2.29				4.89	1.78	4.37	2.68
	21	1.6	0.18	0.21				3.63	1.53	3.29	2.38
	MEDIAN FLUORESCENCE INTENSITY (ALL MONOS)
	DPI	Mock						AV-infected						Josiah-infected
	0	1.75	1.13	5.73					7.41	2.18	3.48			0.88	1.79	1.59	2.21	1.33	0.9
	2	1.58	13.7	12.92				1.62	5.37	3.29	10.94			6.55	3.64	15.38	11.92	14.81	3.61
	4	2.19	9.94	10				6.43	10.17	7.17	6.87			9	1.32	5.41	7.64	18.02	9.21
	6	2.32	14.76	6.08				6.65	15.86	7.11	10.13			1.09	33.42	23.42	22.45	20.76	0.41
	8		13.57	2.3				12.37	12.91	16.88	11.81			0.76	1.25	11.91	10.93	0.75	0.33
	10	2.03	3.89	7.54				6.41	7.22	9.96	5.26			0.87	0.1	0.1	0.1	0.1	0.1
	12	2.47	10.73	3.07				2.12	2.37	4.78	2.38			0.58	0.98	0.1	0.1	0.16	0.1
	15	3.46	11.83	9.59				3.63	3.66	4.21						0.21
	18	2.54	12.32	1.02				3.57	3.58	2.17	2.18
	21	1.94	7.45	6.24				4.95	5.16	2.27	2.46
	Days post infection	0						3						6						9						12						15						21						28
	Group	Josiah-infected	Josiah-infected	Josiah-infected	Vaccinated (MOPEVAC-LAS)	Vaccinated (MOPEVAC-LAS)	Vaccinated (MOPEVAC-LAS)	Josiah-infected	Josiah-infected	Josiah-infected	Vaccinated (MOPEVAC-LAS)	Vaccinated (MOPEVAC-LAS)	Vaccinated (MOPEVAC-LAS)	Josiah-infected	Josiah-infected	Josiah-infected	Vaccinated (MOPEVAC-LAS)	Vaccinated (MOPEVAC-LAS)	Vaccinated (MOPEVAC-LAS)	Josiah-infected	Josiah-infected	Josiah-infected	Vaccinated (MOPEVAC-LAS)	Vaccinated (MOPEVAC-LAS)	Vaccinated (MOPEVAC-LAS)	Josiah-infected	Josiah-infected	Josiah-infected	Vaccinated (MOPEVAC-LAS)	Vaccinated (MOPEVAC-LAS)	Vaccinated (MOPEVAC-LAS)	Josiah-infected	Josiah-infected	Josiah-infected	Vaccinated (MOPEVAC-LAS)	Vaccinated (MOPEVAC-LAS)	Vaccinated (MOPEVAC-LAS)	Josiah-infected	Josiah-infected	Josiah-infected	Vaccinated (MOPEVAC-LAS)	Vaccinated (MOPEVAC-LAS)	Vaccinated (MOPEVAC-LAS)	Josiah-infected	Josiah-infected	Josiah-infected	Vaccinated (MOPEVAC-LAS)	Vaccinated (MOPEVAC-LAS)	Vaccinated (MOPEVAC-LAS)
	Animal	56	78	83	38	64	67	56	78	83	38	64	67	56	78	83	38	64	67	56	78	83	38	64	67	56		83	38	64	67	56	78	83	38	64	67	56	78	83	38	64	67	56	78	83	38	64	67
	[Leukos] 14+ DR+	1.69432	1.10663	1.78582	0.605762	3.08261	1.85039	2.91708	1.9707	2.89723	3.15422	2.62185	2.04798	0.748955	0.692565	0.856745	2.80985	1.41169	1.09831	0.442616	0.143476	0.514915	1.71348	2.26406	2.23242	0.441442		0.336878	1.10358	1.02201	0.801273				1.94423	1.67265	1.28945				2.15482	2.22882	1.12077				2.87028	2.14548	0.448191
	[14+ DR+] 279+	0.865945	1.21451	0.412746	0.620091	0.605144	0.358809	0.733216	0.621118	0.640631	1.96757	2.61811	1.46444	7.46079	12.4573	4.45833	2.49169	20.2358	7.41688	5.4902	10.6061	8.41837	0.414343	2.45184	0.385449	9.39759		25.8503	0.357895	2.08333	0.750221				1.21965	4.44655	0.720777				0.530107	3.38927	0.771492				0.810106	2.78167	2.0339
	[Leukos] M-MDSC (14+ DR- 11b+ 33+)	0.000846456	0.000174547	0	0.00125209	0.00174883	0	0.000773078	0.00513306	0.000356934	0.000574643	0.0041289	0	0.0876268	0.00118185	0.00392675	0.000933506	0.00832039	0	0.0104145	0.0340575	0	0.00273065	0.0224688	0.00645363	0.154239		0.0855563	0.000929329	0.0029481	0.000353607				0	0.000791227	0				0.00146447	0.00110011	0.000411746				0.000394107	0.000501515	0
	[Leukos] CD10- PMN-MDSC (14- DR- 66+ 11b+ 10-)	5.58548	6.06968	1.0449	0.404926	2.90131	1.29799	16.2906	5.68388	1.94636	2.83414	16.3567	11.6652	53.1977	27.8828	13.2553	0.526498	12.8134	21.6645	36.4785	50.1485	35.8707	1.03382	18.1297	4.41912	39.7553		5.68491	0.349892	1.78524	0.729491				0.0427255	1.34073	0.275185				0.0319255	0.900257	0.111583				0.0425636	1.21417	0.096323
	[PMN-MDSC] 279+	0.815006	0.441382	0.675088	0.721618	0.474618	0.499292	0.45765	0.316392	0.319503	0.592974	0.694097	0.669754	0.478453	0.977322	0.289688	0.613668	1.49378	1.08348	0.633088	0.610431	0.397684	0.367979	0.416073	0.386623	8.11443		4.61951	0.193059	0.2331	0.31474				0.487805	0.285526	0.477961				0.215517	0.209864	0.439883				1.64729	0.427716	1.04322
	[PMN-MDSC] 274+	0.041623	0.80212	10.5509	0.0914727	0.0825423	1.14027	0.0340401	0.464591	15.4814	0.722474	2.10251	13.0597	0.00789898	0.556475	36.0648	0.167364	2.71369	6.90532	0.903082	23.7634	40.6265	0.166632	8.60074	15.7935	1.18		12.875	0	0.13986	0.279769				0	0	0				0	0	0.146628				0	0	0

## Sheet: Fig_4
	Figure 5 Suppressive environment in LN
	b		% [CD68] CD274+ HLA-DR- follicles	AV-infected			Josiah-infected			Mock
			2		2.77778	6.34328	9.2437	0	2.43902
			5	21.3043	17.3913	6.63984	38.2199	23.8095	30.7692
			11	1.49701	0	1.11111	13.3449	10.9756	23.6667
			28	4.5738	2.32558	2.8083				13.4021	12.8617	12.6904
			% [CD68] CD274+ HLA-DR- paracortex	AV-infected			Josiah-infected			Mock
			2		2.49822	7.35686	7.45501	0.423729	1.47453
			5	19.055	14.3541	7.01262	46.1696	26.9231	36.9942
			11	6.91676	3.52304	1.99715	14.8487	20.6738	31.6363
			28	2.1093	1.51515	2.41894				3.94203	4.33925	4.94191
	c		% [CD3] CD279 follicles	AV-infected			Josiah-infected			Mock
			2		13.54	4.5782	1.99779	10.9736	20.2506
			5	4.85207	4.46553	6.12974	12.8368	18.7231	2.99205
			11	0	1.11524	0.157197	9.62284	16.4037	8.02034
			28	18.5473	2.43786	7.49584				4.18951	7.50079	3.6305
			% [CD3] CD279 paracortex	AV-infected			Josiah-infected			Mock
			2		0.41726	0.0904382	0.206955	0.034636	0.266641
			5	0.178253	0.113542	1.37213	0.973306	2.97596	1.97493
			11	0.0031507	0.40461	0.209273	1.79967	7.00073	2.08351
			28	0.313566	0.304538	1.26544				0.760873	1.61105	0.189518
	d		% [CD3] CD152+ follicles	AV-infected			Josiah-infected			Mock
			2		18.8003	27.4924	5.29801	14.8102	27.2665
			5	4.02367	5.29847	17.8395	6.93826	12.0079	3.95824
			11	8.92328	11.6481	9.54413	15.0582	13.3061	29.8921
			28	16.7188	7.93499	10.9106				11.8637	9.66488	12.456
			% [CD3] CD152+ paracortex	AV-infected			Josiah-infected			Mock
			2		4.01445	8.59163	3.6196	4.24869	9.54425
			5	3.83244	3.51979	15.5807	3.90186	2.84994	2.37606
			11	7.60578	13.9345	9.11392	9.16769	8.59483	24.4
			28	3.50687	4.94704	2.70399				10.6295	8.96676	6.53804
	e		nb of regulatory interactions / organ section area (mm^2)	AV-infected			Josiah-infected			Mock
			2	1.80269e-06	2.24163e-06		4.84501e-07	6.67286e-06	2.21732e-06
			5	1.79876e-05	8.91067e-06	6.07409e-06	3.58276e-06	1.10029e-06	1.82541e-05
			11	7.58204e-08	9.19293e-06	2.67377e-06	2.03212e-05	3.52917e-05	9.53015e-06
			28	1.24646e-06	9.47034e-06	5.09272e-07				2.61077e-06	1.92081e-08	0
	f	% [All cells] CD3+ FoxP3+		AV-infected			Josiah-infected			Mock
			2	0.510178	1.07546	0.589428	2.17651	3.97198	1.71191
			5	1.66999	0.81213	1.65152	1.0131	1.56165	0.756835
			11	3.15173	1.75078	1.67361	1.19282	0.711513	0.952811
			28							1.03377	1.4306	2.24474
	g		% [CD68] CD274+ Intestine	AV-infected			Josiah-infected			Mock
			2	1.89758	2.63117	3.60435	1.17734	15.3288	1.51461
			5	0.540001	0.0369088	0.56234	10.6972	7.52975	13.3216
			11	2.37044	11.111	3.22866	0.263001	0.434242	3.12341
			28	0.306776	0.0266875	6.59165				5.3342	0.146336	3.28997
			% [CD68] CD274+ Lung	AV-infected			Josiah-infected			Mock
			2	4.10955	0.854684	0.431931	0	0.153846	0.471232
			5	1.85249	8.01967	4.97218	1.4035	0.975328	0.643005
			11	0.314298	0.0212044	0.220006	9.25372	17.2733	1.54669
			28	0.501218	0.294275	3.2657				0.0634888	0.0977488	6.96038
	h		sPDL1 (pg/mL)	AV-infected				Josiah-infected
			0	139	38	74	41	56	93	65	23	21	98	50	45
			6	483	605	295	440	348	888	772	417	505	694	147	375
			12	411	1539	709	757	2045	4762	1622	2704	767	2766	1294	1677
			21	229	489	456	444
			sCalprotectin (pg/mL)	AV-infected				Josiah-infected
			0	3110	3599	5305	3797	4247	4933	3334	4870	5614	5276	5728	4526
			6	4820	4354	6327	6539	5274	5345	5471	4759	6441	5709	5459	6722
			12	4382	5771	4889	6190	8684	10723	8023	8587	9007	10493	7001	6843
			21	4216	5204	5108	6037

## Sheet: Fig_5
	Figure 6 stromal network and FRC
		Follicular zone										T-cell zone
		DPI	AV-infected			Josiah-infected			Mock			DPI	AV-infected			Josiah-infected			Mock
	%[Desmin] CD274+	2		1.84217	0	8.66388	5.46196	4.60705				2		3.12311	0.0160746	9.50527	7.0348	5.20528
		5	0.874126	3.18627	2.59128	25.27	22.8693	32.1037				5	2.39617	3.33817	16.1329	19.5376	31.2579	39.3452
		11	10.7554	5.75397	7.07002	9.61111	11.7767	15.5052				11	22.0824	10.8327	7.05512	10.3052	10.8181	17.6282
		28	1.63388	2.70096	2.15686				7.5	1.78893	6.67818	28	2.50896	3.84679	3.53408				13.6755	2.59863	7.49644
	%[Desmin] cCasp3+	2		0.0522603	2.52687	0.382742	0.326087	1.35501				2		0.0220325	0.046777	0.274851	0.118868	0.219941
		5	0	0	0.353357	0.163666	0.424219	0.115274				5	0.0228206	0.108853	0.276789	0.15412	1.54088	0.776915
		11	0.177043	0	0.067981	0.964289	0.596841	0.230898				11	0.383089	0.073692	0.178478	1.66854	1.18947	0.510707
		28	0.100033	1.99357	0.718954				0	0.152545	0.0287853	28	0.332821	0.845631	0.144248				0.0749344	0.630601	0.0750019
		Follicular zone										T-cell zone
			Josiah						AV				Josiah						AV
	%[Desmin] CD274+	Infected cells	68.4932	80	18.028	22.094	28.9893		20	35.6209	55	Infected cells	74.5614	46.875	41.6667	22.0041	22.7255	32.3542	10.7143	45.7539	53.1646	64.5161
		Non-infected cells	24.2119	22.5369	6.20628	9.65874	7.31159		2.38379	9.57973	5.09383	Non-infected cells	18.009	30.9371	39.3296	7.95348	9.42062	10.2652	2.17799	7.37705	21.7427	9.57768
			Josiah						AV				Josiah						AV
	%[Desmin] cCasp3+	Infected cells	0	0	0.809419	0.598291	0.22214		0	0	0		0	0	0	1.70455	0.84453	0.34869	0	0.17331	0	0
		Non-infected cells	0.167673	0.426687	1.02694	0.596544	0.23622		0.357569	0.185414	0		0.158401	1.57253	0.782123	1.6613	1.22995	0.591716	0.0234192	0.307377	0.387275	0.0754148
	Titer in FFU/mL	DPI	ilnFRC			VeroE6
		0	1	1	1	1	1	1
		2	300000	250000	520000	5000000	3800000	4600000
		4	15000000	9000000	10000000	120000	150000	220000
		7	14000000	8000000	8000000	100000	170000	270000
	Gene expression normalized by GAPDH	Gene	LASV Josiah infected			Non infected
		CD274	0.00090487	0.00094986	0.00100402	0.00028634	1.3301e-06	3.5545e-05
		CCL2	0.167241	0.275476	0.186856	0.0536603	0.0129581	0.0842021
		CCL19	2.07e-05	3.3861e-05	2.8277e-05	1.3469e-05	1.5742e-05	4.3009e-05
		CCL21	7.45649e-07	4.47999e-07	8.13136e-07	4.3878e-07	6.62765e-07	1.01859e-06
